# Supplementary material for: Revisiting fall armyworm population movement in the United States and Canada
Source: Front Insect Sci. 2023 Feb 24;3:1104793. doi: 10.3389/finsc.2023.1104793 (PMC10926481; doi:10.3389/finsc.2023.1104793)
Supplement: Supplementary file 1 [file DataSheet_1.xlsx]

## Sheet: HaplotypeData
Supplementary Dataset 1: The number of moths collected with each of the four described mitocondrial haplotypes (h1-h4) for every collection. Months are listed as numerical values (1=January, 2=February, ect.). When month is listed as 'pooled' moths were collected over multiple months. The sum is the total number of C-strain moths with haplotype data for a given collection.
State	County	Month	Year	h1	h2	h3	h4	Sum
AL	Butler	8	2011	3	6	0	15	24
AL	Butler	9	2011	1	6	0	5	12
AL	Conecuh	8	2011	0	7	0	9	16
AL	Conecuh	9	2011	0	5	0	4	9
AL	Conecuh	10	2011	3	14	0	24	41
AL	Conecuh	11	2011	1	19	0	32	52
AL	Limestone	8	2012	0	7	0	6	13
AL	Pike	8	2012	0	3	0	10	13
FL	Alachua	1	2013	1	5	0	8	14
FL	Alachua	2	2013	1	4	0	4	9
FL	Alachua	4	2013	0	4	0	6	10
FL	Alachua	6	2013	5	4	0	16	25
FL	Alachua	7	2013	2	6	0	15	23
FL	Alachua	8	2013	2	9	0	20	31
FL	Alachua	9	2013	1	5	0	9	15
FL	Alachua	10	2013	1	1	0	7	9
FL	Alachua	12	2013	1	12	0	43	56
FL	Alachua	1	2014	0	7	0	7	14
FL	Belle Glade	4	2013	0	2	0	5	7
FL	Hendry	8	2012	11	26	1	84	122
FL	Hillsborough	2	2012	0	2	0	11	13
FL	Marion Co	9	2015	2	19	0	43	64
FL	Martin	3	2012	0	2	0	5	7
FL	Miami-Dade	2	2012	0	5	0	6	11
FL	Miami-Dade	3	2012	0	0	0	4	4
FL	Miami-Dade	2	2014	0	2	0	4	6
FL	Miami-Dade	3	2014	1	8	1	40	50
FL	Miami-Dade	4	2014	1	10	0	30	41
FL	Miami-Dade	5	2014	2	7	0	19	28
FL	Miami-Dade	6	2014	1	7	0	5	13
FL	Miami-Dade	7	2014	0	4	0	16	20
FL	Miami-Dade	9	2014	0	5	0	12	17
FL	Miami-Dade	11	2014	0	2	0	8	10
FL	Miami-Dade	12	2014	1	11	2	8	22
FL	Orange	1	2012	3	9	2	17	31
FL	Orange	2	2012	3	11	0	6	20
FL	Orange	3	2012	0	0	0	5	5
FL	Orange	8	2014	0	7	0	21	28
FL	Palm Beach	2	2012	1	4	0	7	12
FL	Palm Beach	3	2012	0	2	0	5	7
FL	Palm Beach	7	2014	0	1	0	16	17
FL	Palm Beach	12	2014	1	2	0	16	19
FL	Palm Beach	Pooled	2014	1	4	0	12	17
FL	Palm Beach	Pooled	2014	0	4	0	9	13
FL	Suwannee	5	2013	0	4	0	5	9
FL	Suwannee	7	2013	0	2	0	3	5
FL	Suwannee	8	2013	1	1	0	8	10
FL	Suwannee	9	2013	1	2	1	15	19
FL	Suwannee	10	2013	0	6	1	12	19
FL	Suwannee	7	2014	0	1	0	4	5
GA	Decatur	9	2013	1	5	0	1	7
GA	Decatur	10	2013	0	5	0	5	10
GA	Mitchell	7	2013	2	4	0	8	14
GA	Mitchell	9	2013	0	2	0	7	9
GA	Mitchell	10	2013	0	2	0	6	8
GA	Seminole	7	2012	0	3	0	7	10
GA	Spalding	Pooled	2014	0	7	0	6	13
GA	Tift	7	2013	1	7	0	11	19
IA	Polk	9	2011	7	36	0	3	46
IA	Polk	10	2011	2	16	0	2	20
IA	Story	8	2012	1	8	0	2	11
IA	Story	9	2012	4	35	1	6	46
IA	Story	10	2012	2	18	0	2	22
IA	Story	8	2013	6	27	0	1	34
IA	Story	9	2013	5	54	1	11	71
IA	Story	10	2013	2	16	0	3	21
IA	Story	8	2014	3	14	0	3	20
IA	Story	9	2014	2	9	0	2	13
IA	Story	10	2014	2	17	0	5	24
IN	Tippecanoe	9	2012	3	6	0	1	10
IN	Tippecanoe	10	2012	1	7	0	1	9
KY	Caldwell	8	2012	0	2	0	6	8
KY	Caldwell	9	2012	0	9	0	2	11
KY	Caldwell	10	2013	1	8	0	2	11
MA	Franklin	8	2015	1	12	0	1	14
MA	Franklin	9	2015	1	18	0	3	22
MA	Franklin	10	2015	3	8	0	3	14
MD	Beltsville	8	2015	3	20	1	9	33
MD	Prince Georges	8	2012	1	3	0	8	12
MD	Prince Georges	9	2012	4	13	0	28	45
MD	Queen Annes W.Y.R.E.C.	8	2015	1	13	0	3	17
MN	Rosemont	9	2011	2	13	0	1	16
MN	Rosemont	9	2013	7	39	0	6	52
NC	Brunswick	9	2004	0	0	0	11	11
NC	Clayton	9	2006	4	8	0	8	20
NC	Henderson	7	2008	12	21	0	32	65
NC	Henderson	8	2008	6	26	0	15	47
NC	Henderson	9	2008	1	10	1	19	31
NC	Henderson	10	2008	0	5	0	7	12
NC	Moore Co	8	2004	0	1	0	7	8
NC	Winslow	8	2004	0	8	0	0	8
NE	Scottsbluff	8	2011	3	22	0	4	29
NE	Scottsbluff	9	2011	6	40	0	11	57
NE	Scottsbluff	10	2011	5	21	0	5	31
NJ	Camden	8	2013	0	3	0	8	11
NJ	Camden	9	2013	1	7	0	13	21
NJ	Cape May	9	2011	0	1	0	24	25
NJ	Cape May	10	2011	1	6	0	14	21
NJ	Cape May	9	2012	0	9	0	13	22
NJ	Cape May	10	2012	0	3	0	8	11
NJ	Cape May	8	2013	1	18	0	15	34
NJ	Cape May	9	2013	1	33	0	50	84
NJ	Cape May	10	2013	1	4	0	12	17
NJ	Cape May	8	2014	5	43	0	29	77
NJ	Cape May	9	2014	7	52	0	26	85
NJ	Cape May	10	2014	4	16	0	5	25
NJ	Cape May	7	2015	10	32	0	4	46
NJ	Cape May	8	2015	6	31	0	12	49
NJ	Cape May	9	2015	5	36	0	6	47
NJ	Cape May	10	2015	0	20	0	14	34
NY	Suffolk	9	2011	3	15	0	20	38
NY	Suffolk	6	2012	0	1	0	2	3
NY	Suffolk	7	2012	0	3	0	3	6
NY	Suffolk	8	2012	0	2	0	10	12
NY	Suffolk	9	2012	1	12	0	10	23
NY	Suffolk	7	2013	2	7	0	11	20
NY	Suffolk	8	2013	4	16	1	36	57
NY	Suffolk	6	2014	5	21	0	8	34
NY	Suffolk	9	2014	3	19	0	6	28
NY	Suffolk	7	2015	12	44	0	6	62
NY	Suffolk	8	2015	0	14	0	8	22
NY	Suffolk	9	2015	10	52	0	20	82
NY	Suffolk	10	2015	1	17	0	2	20
Ontario	Ridgetown	9	2011	5	40	0	7	52
Ontario	Ridgetown	8	2013	1	15	0	2	18
Ontario	Ridgetown	9	2013	3	37	0	8	48
Ontario	Ridgetown	10	2013	4	28	0	6	38
PA	Centre	8	2011	0	6	0	1	7
PA	Centre	9	2011	5	16	0	2	23
PA	Centre	10	2011	0	6	0	0	6
PA	Centre	8	2013	11	40	0	9	60
PA	Centre	9	2013	1	13	0	3	17
PA	Centre	7	2014	6	11	0	1	18
PA	Centre	8	2014	4	20	0	3	27
PA	Centre	9	2014	2	7	0	1	10
PA	Centre	7	2015	9	51	0	8	68
PA	Centre	8	2015	6	35	0	7	48
PA	Centre	9	2015	8	54	0	9	71
PA	Erie	8	2011	7	47	0	12	66
PA	Erie	9	2011	8	64	0	12	84
PA	Erie	8	2012	11	21	0	5	37
PA	Erie	9	2012	3	43	0	6	52
PA	Erie	10	2012	1	9	0	2	12
PA	Erie	8	2013	4	45	0	9	58
PA	Erie	9	2013	7	61	0	13	81
PA	Erie	10	2013	9	28	0	2	39
PA	Erie	7	2014	4	29	1	3	37
PA	Erie	8	2014	11	45	0	3	59
PA	Erie	9	2014	8	15	0	16	39
PA	Erie	10	2014	5	25	0	0	30
PA	Erie	7	2015	6	25	0	3	34
PA	Erie	8	2015	10	56	0	13	79
PA	Erie	9	2015	15	96	0	14	125
PA	Erie	10	2015	5	36	0	4	45
Quebec	Compton	7	2015	1	8	0	2	11
Quebec	Compton	8	2015	3	42	0	8	53
Quebec	L'Islet	8	2015	1	9	0	2	12
Quebec	La Pocatiere	9	2015	2	12	0	2	16
Quebec	Louiseville	8	2015	4	13	0	2	19
Quebec	Louiseville	9	2015	8	40	0	9	57
Quebec	Nicolet	8	2015	1	20	0	5	26
Quebec	Nicolet	9	2015	11	60	0	12	83
Quebec	Saint-Arsene	8	2015	2	18	0	1	21
Quebec	Saint-Arsene	9	2015	2	17	0	7	26
Quebec	Saint-Ephrem-de-Beuce	9	2015	0	11	0	3	14
Quebec	Saint-Gilles	8	2015	0	12	0	1	13
SC	Charleston	8	2011	3	18	0	42	63
SC	Charleston	9	2013	0	2	0	9	11
SC	Charleston	11	2013	1	2	0	2	5
SC	Charleston	12	2013	0	2	0	7	9
SC	Charleston	5	2014	0	0	0	1	1
SC	Charleston	7	2014	0	0	0	1	1
SC	Charleston	8	2014	1	2	0	5	8
SC	Charleston	9	2014	0	3	0	5	8
SC	Charleston	10	2014	1	5	0	1	7
SC	Charleston	11	2014	0	4	0	12	16
SC	Charleston	9	2015	0	2	0	9	11
SC	Charleston	10	2015	0	0	0	1	1
SC	Charleston	11	2015	0	6	0	16	22
SC	Charleston	12	2015	0	7	0	22	29
TN	Blount	10	2014	1	14	0	7	22
TN	Madison	9	2014	5	12	0	1	18
VA	Blacksburg	9	2013	1	3	0	2	6
VA	Montgomery	Pooled	2014	1	12	0	5	18
VA	Roanoke	10	2011	0	12	0	5	17
VA	Roanoke	9	2012	2	5	0	8	15
VA	Suffolk	9	2012	0	2	0	9	11
VA	Suffolk	9	2013	1	3	0	5	9
VA	Suffolk	10	2013	0	11	0	13	24
VA	Suffolk	8	2014	3	14	0	13	30
VA	Suffolk	10	2014	5	26	0	11	42
VA	Suffolk	9	2015	3	4	0	4	11
VA	Suffolk	10	2015	0	11	0	5	16
VA	Suffolk-Roanoke	9	2011	0	9	0	28	37
VA	Suffolk-Roanoke	10	2011	2	8	0	13	23

## Sheet: FallData_ForAnalysis
Supplementary Dataset 2: Reduced dataset analyzed for Figure 1 and Table 2. This datset includes haplotype information for fall collected moths (August, September and October). All locations with less than 10 moths were excluded from analysis. MtnSide incidates if the location is located east (E) or either North or West (W) of the Appalachian mountain range.
State	County	Month	Year	h1	h2	h3	h4	Sum	ModifiedRatio	MtnSide	Season
AL	Butler	8	2011	3	6	0	15	24	0.428571	W	Fall
AL	Butler	9	2011	1	6	0	5	12	-0.0909091	W	Fall
AL	Conecuh	8	2011	0	7	0	9	16	0.125	W	Fall
AL	Conecuh	10	2011	3	14	0	24	41	0.263158	W	Fall
AL	Limestone	8	2012	0	7	0	6	13	-0.0769231	W	Fall
AL	Pike	8	2012	0	3	0	10	13	0.538462	W	Fall
FL	Alachua	8	2013	2	9	0	20	31	0.37931	E	Fall
FL	Alachua	9	2013	1	5	0	9	15	0.285714	E	Fall
FL	Hendry	8	2012	11	26	1	84	122	0.527273	E	Fall
FL	Miami-Dade	9	2014	0	5	0	12	17	0.411765	E	Fall
FL	Orange	8	2014	0	7	0	21	28	0.5	E	Fall
FL	Suwannee	8	2013	1	1	0	8	10	0.777778	E	Fall
FL	Suwannee	9	2013	1	2	1	15	19	0.764706	E	Fall
FL	Suwannee	10	2013	0	6	1	12	19	0.333333	E	Fall
GA	Decatur	10	2013	0	5	0	5	10	0	E	Fall
IA	Polk	9	2011	7	36	0	3	46	-0.846154	W	Fall
IA	Polk	10	2011	2	16	0	2	20	-0.777778	W	Fall
IA	Story	8	2012	1	8	0	2	11	-0.6	W	Fall
IA	Story	9	2012	4	35	1	6	46	-0.707317	W	Fall
IA	Story	10	2012	2	18	0	2	22	-0.8	W	Fall
IA	Story	8	2013	6	27	0	1	34	-0.928571	W	Fall
IA	Story	9	2013	5	54	1	11	71	-0.661538	W	Fall
IA	Story	10	2013	2	16	0	3	21	-0.684211	W	Fall
IA	Story	8	2014	3	14	0	3	20	-0.647059	W	Fall
IA	Story	9	2014	2	9	0	2	13	-0.636364	W	Fall
IA	Story	10	2014	2	17	0	5	24	-0.545455	W	Fall
IN	Tippecanoe	9	2012	3	6	0	1	10	-0.714286	W	Fall
KY	Caldwell	9	2012	0	9	0	2	11	-0.636364	W	Fall
KY	Caldwell	10	2013	1	8	0	2	11	-0.6	W	Fall
MA	Franklin	8	2015	1	12	0	1	14	-0.846154	W	Fall
MA	Franklin	9	2015	1	18	0	3	22	-0.714286	W	Fall
MA	Franklin	10	2015	3	8	0	3	14	-0.454545	W	Fall
MD	Beltsville	8	2015	3	20	1	9	33	-0.37931	W	Fall
MD	Prince Georges	8	2012	1	3	0	8	12	0.454545	W	Fall
MD	Prince Georges	9	2012	4	13	0	28	45	0.365854	W	Fall
MD	Queen Annes W.Y.R.E.C.	8	2015	1	13	0	3	17	-0.625	W	Fall
MN	Rosemont	9	2011	2	13	0	1	16	-0.857143	W	Fall
MN	Rosemont	9	2013	7	39	0	6	52	-0.733333	W	Fall
NE	Scottsbluff	8	2011	3	22	0	4	29	-0.692308	W	Fall
NE	Scottsbluff	9	2011	6	40	0	11	57	-0.568627	W	Fall
NE	Scottsbluff	10	2011	5	21	0	5	31	-0.615385	W	Fall
NJ	Camden	8	2013	0	3	0	8	11	0.454545	E	Fall
NJ	Camden	9	2013	1	7	0	13	21	0.3	E	Fall
NJ	Cape May	9	2011	0	1	0	24	25	0.92	E	Fall
NJ	Cape May	10	2011	1	6	0	14	21	0.4	E	Fall
NJ	Cape May	9	2012	0	9	0	13	22	0.181818	E	Fall
NJ	Cape May	10	2012	0	3	0	8	11	0.454545	E	Fall
NJ	Cape May	8	2013	1	18	0	15	34	-0.0909091	E	Fall
NJ	Cape May	9	2013	1	33	0	50	84	0.204819	E	Fall
NJ	Cape May	10	2013	1	4	0	12	17	0.5	E	Fall
NJ	Cape May	8	2014	5	43	0	29	77	-0.194444	E	Fall
NJ	Cape May	9	2014	7	52	0	26	85	-0.333333	E	Fall
NJ	Cape May	10	2014	4	16	0	5	25	-0.52381	E	Fall
NJ	Cape May	8	2015	6	31	0	12	49	-0.44186	E	Fall
NJ	Cape May	9	2015	5	36	0	6	47	-0.714286	E	Fall
NJ	Cape May	10	2015	0	20	0	14	34	-0.176471	E	Fall
NY	Suffolk	9	2011	3	15	0	20	38	0.142857	E	Fall
NY	Suffolk	8	2012	0	2	0	10	12	0.666667	E	Fall
NY	Suffolk	9	2012	1	12	0	10	23	-0.0909091	E	Fall
NY	Suffolk	8	2013	4	16	1	36	57	0.384615	E	Fall
NY	Suffolk	9	2014	3	19	0	6	28	-0.52	E	Fall
NY	Suffolk	8	2015	0	14	0	8	22	-0.272727	E	Fall
NY	Suffolk	9	2015	10	52	0	20	82	-0.444444	E	Fall
NY	Suffolk	10	2015	1	17	0	2	20	-0.789474	E	Fall
Ontario	Ridgetown	9	2011	5	40	0	7	52	-0.702128	W	Fall
Ontario	Ridgetown	8	2013	1	15	0	2	18	-0.764706	W	Fall
Ontario	Ridgetown	9	2013	3	37	0	10	50	-0.574468	W	Fall
Ontario	Ridgetown	10	2013	4	28	0	6	38	-0.647059	W	Fall
PA	Centre Co	9	2011	5	16	0	2	23	-0.777778	W	Fall
PA	Centre Co	8	2013	11	40	0	9	60	-0.632653	W	Fall
PA	Centre Co	9	2013	1	13	0	3	17	-0.625	W	Fall
PA	Centre Co	8	2014	4	20	0	3	27	-0.73913	W	Fall
PA	Centre Co	9	2014	2	7	0	1	10	-0.75	W	Fall
PA	Centre Co	8	2015	6	35	0	7	48	-0.666667	W	Fall
PA	Centre Co	9	2015	8	54	0	9	71	-0.714286	W	Fall
PA	Erie Co	8	2011	7	47	0	12	66	-0.59322	W	Fall
PA	Erie Co	9	2011	8	64	0	12	84	-0.684211	W	Fall
PA	Erie Co	8	2012	11	21	0	5	37	-0.615385	W	Fall
PA	Erie Co	9	2012	3	43	0	6	52	-0.755102	W	Fall
PA	Erie Co	10	2012	1	9	0	2	12	-0.636364	W	Fall
PA	Erie Co	8	2013	4	45	0	9	58	-0.666667	W	Fall
PA	Erie Co	9	2013	7	61	0	13	81	-0.648649	W	Fall
PA	Erie Co	10	2013	9	28	0	2	39	-0.866667	W	Fall
PA	Erie Co	8	2014	11	45	0	3	59	-0.875	W	Fall
PA	Erie Co	9	2014	8	15	0	16	39	0.0322581	W	Fall
PA	Erie Co	10	2014	5	25	0	0	30	-1	W	Fall
PA	Erie Co	8	2015	10	56	0	13	79	-0.623188	W	Fall
PA	Erie Co	9	2015	15	96	0	14	125	-0.745455	W	Fall
PA	Erie Co	10	2015	5	36	0	4	45	-0.8	W	Fall
Quebec	Compton	8	2015	3	42	0	8	53	-0.68	W	Fall
Quebec	L'Islet	8	2015	1	9	0	2	12	-0.636364	W	Fall
Quebec	La Pocatiere	9	2015	2	12	0	2	16	-0.714286	W	Fall
Quebec	Louiseville	8	2015	4	13	0	2	19	-0.733333	W	Fall
Quebec	Louiseville	9	2015	8	40	0	9	57	-0.632653	W	Fall
Quebec	Nicolet	8	2015	1	20	0	5	26	-0.6	W	Fall
Quebec	Nicolet	9	2015	11	60	0	12	83	-0.666667	W	Fall
Quebec	Saint-Arsene	8	2015	2	18	0	1	21	-0.894737	W	Fall
Quebec	Saint-Arsene	9	2015	2	17	0	7	26	-0.416667	W	Fall
Quebec	Saint-Ephrem-de-Beuce	9	2015	0	11	0	3	14	-0.571429	W	Fall
Quebec	Saint-Gilles	8	2015	0	12	0	1	13	-0.846154	W	Fall
SC	Charleston	8	2011	3	18	0	42	63	0.4	E	Fall
SC	Charleston	9	2013	0	2	0	9	11	0.636364	E	Fall
SC	Charleston	9	2015	0	2	0	9	11	0.636364	E	Fall
TN	Blount	10	2014	1	14	0	7	22	-0.333333	W	Fall
TN	Madison	9	2014	5	12	0	1	18	-0.846154	W	Fall
VA	Roanoke	10	2011	0	12	0	5	17	-0.411765	E	Fall
VA	Roanoke	9	2012	2	5	0	8	15	0.230769	E	Fall
VA	Suffolk	9	2011	0	9	0	28	37	0.513514	E	Fall
VA	Suffolk	10	2011	2	8	0	13	23	0.238095	E	Fall
VA	Suffolk	9	2012	0	2	0	9	11	0.636364	E	Fall
VA	Suffolk	10	2013	0	11	0	13	24	0.0833333	E	Fall
VA	Suffolk	8	2014	3	14	0	13	30	-0.037037	E	Fall
VA	Suffolk	10	2014	5	26	0	11	42	-0.405405	E	Fall
VA	Suffolk	9	2015	3	4	0	4	11	0	E	Fall
VA	Suffolk	10	2015	0	11	0	5	16	-0.375	E	Fall
